# Supplementary material for: Synthesis of Cystine-Stabilised Dicarba Conotoxin EpI: Ring-Closing Metathesis of Sidechain Deprotected, Sulfide-Rich Sequences
Source: Mar Drugs. 2023 Jun 29;21(7):390. doi: 10.3390/md21070390 (PMC10381330; doi:10.3390/md21070390)
Supplement: Supplementary file 1 [file marinedrugs-21-00390-s001.zip]

Archive with 1 entries (1 files):
- marinedrugs-2453008-supplementary.pdf
